# Supplementary material for: Left atrial function index predicts poor outcome in STEMI patients treated with percutaneous coronary intervention
Source: Sci Rep. 2023 Jun 21;13:10109. doi: 10.1038/s41598-023-33257-1 (PMC10284795; doi:10.1038/s41598-023-33257-1)
Supplement: Supplementary file 1 — Supplementary Information. [file 41598_2023_33257_MOESM1_ESM.xlsx]

## Sheet: 2021.8.21重要数据
ID	age	timestart	time of occurrence	time end	follow（month）	lifetime（month）	MACE	BMI	smoking	hypertension	age>65	sex	Stroke	OMI	T2DM	ImmediatePCI	underwentPCIbeforeMace	WBC	CKMB	NTproBNP	CTnI	creatinine	eGFR	bilirubin	TC	LDL	killip	morevellesl	PCIbeforedischarge	TIMI flow before PCI	Culprit vessel（LAD=0、LCX=1、RCA=2）	LAD	LAEF	LAESVi	LVEF	LVEDV	LVESV	EA	e' value	Ee	LVDM	LVOTVTI	LAFI（>42.25）	LAFI	β-blocker	ACEI/ARB	Aspirin	P2Y12 inhibitor	Statin
1	77	2020-05-10	2021-03-31	2021-05-15	12.3333	10.8333	1	23.8087	1	1	1	1	0	0	1	1	1	8.14	39	1810	25	81	52.2956	10.4	3.52	2.3	1	1	1	0	0	38	52	24	48	70	36	1	0.105	9	53	17.9	1	47.45	1	1	1	1	1
2	82	2020-07-12	2021-05-15	2021-05-15	10.2333	10.2333	0	30.1162	1	1	1	1	0	0	0	1	0	9.07	125	3470	25	181	21.5456	14	2.36	1.06	4	1	0	0	2	30	48	21.94	55	70	31	1	0.055	12.73	52	20.5	1	43.11	1	1	1	1	1
3	78	2020-06-14	2020-10-01	2021-05-15	11.1667	3.63333	1	20.4294	0	1	1	1	1	0	1	1	0	7.61	51	2830	25	87.92	56.8977	19.3	3.09	2.13	2	1	0	0	2	36	46	33.33	51	57	28	1.2	0.06	20	46	19.5	0	31.46	1	1	1	1	1
4	73	2020-09-23	2021-05-16	2021-05-16	7.83333	7.83333	0	22.6562	0	1	1	0	0	0	1	1	0	10.69	13	295	23	49.88	126.44	9.44	5.11	3.79	1	0	0	3	2	34	66	26.28	61	71	28	0.92	0.085	14.12	48	28.2	1	70.82	1	1	1	1	1
5	73	2020-07-10	2021-05-01	2021-05-10	10.1333	9.83333	1	22.0386	0	1	1	0	0	0	0	1	0	7.57	10	3740	1.9	87.07	54.5608	6.8	3.01	1.52	1	1	0	3	0	30	65	24.67	66	53	18	0.9	0.07	12.8	40	21	1	55.33	0	1	1	1	1
6	62	2020-09-09	2021-05-16	2021-05-16	8.3	8.3	0	24.8016	1	0	0	1	0	0	1	1	0	12	85	1030	14	97	45.7112	14.88	2.62	4.93	1	1	0	3	2	42	55	29.44	63	68	25	2	0.095	12.63	45	24.5	1	50.07	1	1	1	1	1
7	61	2020-09-25	2021-04-30	2021-05-15	7.73333	7.23333	1	26.6667	0	0	0	1	0	0	1	1	1	5.13	84	2500	23	55.16	144.445	19.3	4.2	1.34	2	1	0	0	2	39	44	33.33	43	80	45	0.75	0.06	10	51	21.3	0	28.12	1	1	1	1	1
8	32	2020-07-16	2021-05-16	2021-05-16	10.1333	10.1333	0	26.2976	1	0	0	1	1	0	0	0	0	12.75	17	870	0.5	72	113.692	16.9	2.71	1.29	1	0	0	3	2	35	55	18.71	57	59	25	0.55	0.105	5.71	46	23.2	1	68.19	0	1	1	1	0
9	74	2020-04-06	2021-05-16	2021-05-16	13.5	13.5	0	24.5243	0	0	1	1	0	0	0	0	0	11.95	77	2510	2.3	101	49.5292	14.4	4.55	2.48	2	1	1	0	2	37	61	28.04	51	92	45	1.375	0.075	15	54	19.9	1	43.29	1	0	1	1	1
10	62	2020-04-03	2021-05-14	2021-05-14	13.5333	13.5333	0	26.0375	0	1	0	0	0	0	1	1	1	11.15	235	780	22	43.93	151.942	15.6	6.99	4.62	3	1	1	0	0	41	63	31.65	56	47	19	0.7	0.055	13	45	30.6	1	60.91	1	1	1	1	1
11	73	2020-09-02	2021-05-10	2021-05-15	8.5	8.33333	1	24.7676	0	1	1	1	0	0	0	0	0	5.16	40	23700	0.72	737	6.66815	3.56	2.37	1.06	2	1	0	3	0	34	61	30.54	55	81	36	0.5	0.055	10.91	50	23.5	1	46.93	1	1	1	1	1
12	49	2020-11-01	2021-05-16	2021-05-16	6.53333	6.53333	0	20.3244	1	0	0	1	0	1	0	1	1	12.41	41	760	3.6	35.46	188.235	6.8	5.52	3.62	1	1	1	3	1	32	66	22.88	56	70	31	0.9	0.07	10	46	25.2	1	72.69	1	1	1	1	1
13	71	2020-04-26	2021-05-10	2021-05-15	12.8	12.6333	0	20.3125	1	1	1	1	0	0	0	1	0	7.82	163	7120	25	205	29.2146	9.6	4.06	2.81	2	1	0	1	0	38	60	30.71	52	69	33	0.78	0.07	10	55	22.6	1	44.15	1	0	1	1	1
14	76	2020-03-12	2020-09-15	2021-05-13	14.2333	6.23333	1	26.4792	0	1	1	0	0	1	0	0	0	11.38	350	7350	0.2	59	99.4571	13.5	4.45	1.93	3	1	0	0	0	44	44	45.57	31	88	60	0.9	0.04	25	54	21	0	20.27	1	1	1	1	1
15	69	2020-03-16	2021-05-13	2021-05-13	14.1	14.1	0	26.6667	1	1	1	1	0	1	0	1	0	9.95	20	243	5.1	92	76.8909	10.5	3.82	2.02	2	1	0	0	2	38	70	28.75	55	70	32	0.5	0.07	10	51	25.1	1	61.15	1	1	1	1	1
16	52	2020-03-18	2021-05-13	2021-05-13	14.0333	14.0333	0	21.5139	1	1	0	1	0	1	0	0	0	7.9	13	133	1.4	69.3	93.1424	10.7	5.17	3.34	2	1	0	0	2	27	59	23.13	56	110	61	0.7	0.065	7.69	55	19.8	1	50.05	1	1	1	1	1
17	60	2020-03-18	2021-05-13	2021-05-13	14.0333	14.0333	0	21.4533	1	1	0	1	0	0	0	1	0	14.05	276	1560	25	94.8	92.8476	22.9	3.25	1.6	2	0	0	0	0	31	56	21.18	44	86	48	0.71	0.075	6.67	51	12.9	1	47.06	1	1	1	1	1
18	70	2020-03-18	2020-12-01	2021-05-13	14.0333	8.6	1	19.6506	0	1	1	0	0	0	0	1	0	16.79	159	3060	21	106	57.3188	10.7	3.98	2.11	2	1	0	0	2	34	56	27.86	42	65	38	0.9	0.075	9.33	42	13.3	0	39.79	1	0	1	1	1
19	63	2020-03-19	2020-05-04	2021-05-13	14	1.53333	1	25.6369	0	1	0	0	0	0	1	0	0	14.92	22	1800	3.7	59.8	97.5951	11.9	6.7	3.79	2	1	0	0	1	42	55	36.36	38	90	56	0.75	0.07	12.86	50	19.1	0	28.89	1	1	1	1	1
20	67	2020-03-20	2021-05-13	2021-05-13	13.9667	13.9667	0	20.2812	1	1	1	1	0	0	0	0	0	9.25	84	2000	4	144.8	40.0603	17	4.65	1.83	2	1	0	0	2	33	60	21.63	43	72	41	0.5	0.085	5.88	51	17.5	1	48.54	1	1	1	1	1
21	71	2020-03-23	2021-05-13	2021-05-13	13.8667	13.8667	0	28.6852	0	1	1	1	0	0	0	1	0	12.17	77	917	11	73.1	63.466	17	4.84	2.92	2	1	0	2	0	34	67	28.57	45	70	39	0.8	0.08	10	47	21.3	1	49.95	1	1	1	1	1
22	84	2020-03-21	2021-05-16	2021-05-16	14.0333	14.0333	0	19.9219	1	1	1	1	0	0	0	0	0	7.95	106	942	3.6	94.29	43.5633	10.3	4.12	1.91	1	1	0	3	0	28	62	23.17	49	61	31	0.7	0.045	13.33	43	18.3	1	48.97	1	1	1	1	1
23	37	2020-03-25	2020-11-01	2020-11-01	7.36667	7.36667	1	22.3214	0	0	0	1	0	0	0	1	0	12.3	207	179	17	55.7	153.723	13.4	5.59	3.39	1	0		3	0	26	62	17.26	54	51	23	1	0.085	7	42	19.8	1	72.27	1	1	1	1	1
24	42	2020-03-29	2021-03-15	2021-05-17	13.8	11.7	1	34.6021	1	0	0	1	0	0	0	1	0	10.8	408	239	25	58.75	101.961	30.8	3.88	2.21	2	0	0	0	0	36	56	20.45	55	90	40	0.8	0.055	14.45	55	20.7	1	56.68	1	1	1	1	1
25	69	2020-03-29	2021-05-14	2021-05-14	13.7	13.7	0	22.6003	0	0	1	0	0	0	1	1	0	8.2	158	2570	6.5	64.84	112.445	15.5	7.18	2.65	1	1	0	0	2	38	61	28.67	54	77	35	1.25	0.085	11.76	47	21.3	1	45.32	1	1	1	1	1
26	52	2020-04-01	2021-05-14	2021-05-14	13.6	13.6	0	28.5467	1	1	0	1	0	0	1	0	0	7.22	15	10600	1	154	48.8998	9	3.92	2.68	2	1	0	0	2	40	52	27.84	49	74	38	2	0.12	10	50	18.5	0	33.99	0	1	1	1	1
27	55	2020-04-04	2021-05-14	2021-05-14	13.5	13.5	1	33.1398	1	1	0	1	0	0	0	1	0	17.16	1014	3210	25	83.26	85.6157	8.2	6.84	4.6	3	1	0	0	0	39	42	21.11	36	103	66	1.33	0.055	21.82	56	16.4	0	32.63	1	1	1	1	1
28	69	2020-04-04	2020-06-10	2020-06-10	2.23333	2.23333	1	19.487	1	0	1	1	0	1	0	1	0	11	464	2100	25	66.75	98.8251	16.8	4.96	3.39	1	1	0	0	1	40	0.51	34.02	42	87	49	1.33	0.05	16	51	18.1	0	27.13	1	1	1	1	1
29	73	2020-04-06	2021-03-31	2021-05-14	13.4333	11.9667	1	28.7197	1	1	1	1	0	0	0	1	0	8.58	238	2370	19	113	51.8262	9.9	4.27	2.69	2	1	0	3	0	33	50	21.54	47	80	42	0.69	0.055	17	52	18.2	0	42.25	1	1	1	1	1
30	52	2020-04-06	2021-05-14	2021-05-14	13.4333	13.4333	0	25.1486	1	0	0	1	0	0	0	1	0	14.34	95	780	11.2	76	76.438	13.5	4.33	2.56	1	0	0	2	0	38	62	22.94	61	85	33	0.87	0.085	8	55	23	1	62.16	1	1	1	1	1
31	64	2020-04-08	2021-05-14	2021-05-14	13.3667	13.3667	0	24.974	1	0	0	1	0	0	1	1	0	10.71	52	3100	8.6	74	77.8431	13.3	5.19	3.11	1	0	0	2	0	32	55	24.62	63	79	29	0.71	0.08	6.25	49	19.2	1	48.25	1	1	1	1	1
32	49	2020-04-08	2021-05-14	2021-05-14	13.3667	13.3667	0	22.8329	0	1	0	0	0	0	0	1	0	9.74	82	834	8.4	54.83	158.258	8.8	3.03	1.67	1	1	0	3	2	31	67	20.05	56	68	28	0.78	0.075	9	43	18.4	1	61.48	1	1	1	1	1
33	61	2020-04-11	2020-05-10	2020-05-10	0.966667	0.966667	1	23.03	1	0	0	1	0	1	1	0	0	8.02	22	7850	2.6	82.91	69.8905	12.3	2.82	1.6	3	1	0	2	0	42	41	34.71	22	154	120	2.25	0.095	9.47	62	11.5	0	13.58	1	1	1	1	1
34	70	2020-04-13	2021-05-14	2021-05-14	13.2	13.2	0	25.5937	1	0	1	1	0	0	0	1	0	14.34	225	2090	10	106	44.4019	12.4	4.84	3.05	1	1	0	1	0	39	56	26.32	47	71	38	0.7	0.05	14	46	17.5	0	42.13	1	1	1	1	1
35	43	2020-04-14	2021-05-14	2021-05-14	13.1667	13.1667	0	23.4509	1	0	0	1	0	0	0	1	0	11.77	130	32	25	86.28	82.4631	10.6	4.77	2.76	3	0	0	0	2	36	57	22.22	69	77	24	1.1	0.11	8	47	22.4	1	57.46	1	1	1	1	1
36	51	2020-04-15	2021-05-14	2021-05-14	13.1333	13.1333	0	27.2817	1	1	0	1	0	0	0	1	0	10.93	62	123	3.1	124	78.9692	12.2	4.59	2.59	2	0	0	3	1	38	67	23.15	60	68	27	0.64	0.1	9	47	25	1	72.47	1	1	1	1	1
37	57	2020-04-16	2020-10-30	2020-10-30	6.56667	6.56667	1	19.1406	1	0	0	1	0	0	0	0	0	7.94	34	6770	0.79	99.59	63.1685	5.3	4.95	3.78	2	1	0	1	2	31	44	22.06	22	70	55	0.83	0.07	7	50	11	0	21.94	1	1	1	1	1
38	80	2020-04-17	2021-05-14	2021-05-14	13.0667	13.0667	0	21.4844	1	0	1	1	0	0	0	0	0	6.28	34	1860	1.5	67.51	86.92	10.5	5.84	4.11	1	1	0	3	0	36	68	24.33	57	65	28	0.55	0.06	8	49	21	1	58.69	1	1	1	1	1
39	71	2020-04-17	2020-07-15	2021-05-14	13.0667	2.96667	1	23.4375	1	1	1	1	0	0	1	0	0	7.63	49	23200	1.3	389	13.6611	9.6	7.22	4.06	2	1	0	0	0	42	45	34.56	38	90	56	#NULL!		#NULL!	56	15.3	0	19.92	1	0	1	1	1
40	56	2020-04-16	2021-05-14	2021-05-14	13.1	13.1	0	30.4218	1	0	0	1	0	0	0	1	0	10.53	85	2060	6.8	67.2	84.0465	6	4.75	2.7	2	0	0	0	2	42	62	26.19	51	71	35	0.83	0.095	5	47	18	1	46.16	1	1	1	1	1
41	57	2020-04-17	2021-05-14	2021-05-14	13.0667	13.0667	0	19.0311	1	0	0	1	0	0	0	1	0	8.34	357	1030	25	91	88.0867	20.3	5.06	3.04	2	1	0	0	0	29	63	18.87	44	48	27	0.71	0.06	8	43	15.1	1	50.41	1	1	1	1	1
42	55	2020-04-24	2021-05-15	2021-05-15	12.8667	12.8667	0	23.6614	1	1	0	1	0	0	0	0	0	9.2	28	1400	1.3	75.68	96.1131	19.7	3.27	1.88	2	1	0	2	0	37	64	20.08	66	58	20	0.7	0.065	10	42	21.4	1	68.21	1	1	1	1	1
43	66	2020-04-28	2021-05-15	2021-05-15	12.7333	12.7333	0	22.6003	0	0	1	0	0	0	0	1	0	5.86	8	493	0.33	58.9	78.3309	13.7	4.72	1.73	1	0	0	2	2	32	75	18.63	68	54	17	0.81	0.085	9	50	22.9	1	92.19	1	1	1	1	1
44	78	2020-04-28	2021-02-15	2021-05-15	12.7333	9.76667	1	26.2188	1	1	1	1	0	0	1	1	0	9.33	91	1120	23	51.3	125.586	14.2	3.45	2.18	1	1	0	0	2	38	61	25.82	56	80	35	0.5	0.055	13	53	20.1	1	47.49	0	1	1	1	1
45	62	2020-04-23	2021-05-15	2021-05-15	12.9	12.9	0	27.7551	1	1	0	1	0	0	1	1	0	7.82	123	1310	7.9	68	98.1591	12.2	5.25	3.27	2	0	0	3	0	36	53	19.41	58	74	38	#NULL!		#NULL!	49	19.6	1	53.51	1	1	1	1	1
46	49	2020-04-29	2020-06-15	2021-05-15	12.7	1.56667	1	23.8754	1	0	0	1	1	0	0	1	1	15.03	139	3210	9.3	64	78.2205	10.4	5.9	3.54	1	1	0	0	0	37	64	28.29	49	84	41	1.5	0.095	9.5	57	18.2	0	40.17	1	1	1	1	1
47	61	2020-04-29	2021-05-15	2021-05-15	12.7	12.7	0	21.6333	1	0	0	1	0	0	0	1	0	7.6	121	1000	11	55.9	112.299	15.2	4.5	2.76	2	1	0	0	0	39	50	19.32	44	71	40	0.56	0.075	7	53	18.8	1	48.65	1	1	1	1	1
48	68	2020-04-27	2021-05-15	2021-05-15	12.7667	12.7667	0	26.9896	1	1	1	1	0	0	0	1	0	4.37	89	740	11	64.9	62.3867	31.9	2.42	1.47	1	0	0	1	2	37	58	14.88	61	53	22	1.25	0.1	10	49	22.2	1	82.53	1	1	1	1	1
49	73	2020-04-27	2021-05-15	2021-05-15	12.7667	12.7667	0	20	0	1	1	0	0	0	0	1	0	7.17	398	2030	25	71.2	74.7747	12.1	4.24	2.59	2	1	1	0	2	35	60	28.47	52	64	31	0.85	0.075	16	47	21.7	1	45.73	1	1	1	1	1
50	54	2020-04-26	2021-05-15	2021-05-15	12.8	12.8	0	24.4352	0	0	0	0	0	0	1	1	0	8.29	61	4180	25	26	242.618	9.4	5.63	3.88	1	1	0	3	0	34	47	23.87	36	68	44	0.55	0.055	9	48	18.1	0	35.64	1	1	1	1	1
51	75	2020-04-24	2021-05-15	2021-05-15	12.8667	12.8667	0	22.7732	1	1	1	1	0	0	0	1	0	8.42	197	2080	25	80.72	93.5196	14.8	4.27	2.49	1	1	0	3	2	41	57	31.88	58	61	26	0.61	0.055	14	49	27.9	1	45.59	1	0	1	1	1
52	49	2020-04-19	2020-09-30	2021-05-14	13	5.46667	1	25.6055	1	0	0	1	0	0	0	1	0	14.64	960	2340	25	71.2	93.7474	14.1	5.31	3.48	2	1	0	0	0	31	51	19.44	34	58	38	1.4	0.105	6	45	12.7	0	33.32	1	1	1	1	1
53	60	2020-04-19	2021-05-14	2021-05-14	13	13	0	27.6094	1	0	0	1	0	0	0	1	0	9.47	122	438	6.4	60.28	117.625	23.7	4.55	2.69	1	1	0	2	0	38	65	23.11	49	69	35	0.75	0.065	9	53	18.6	1	52.31	1	1	1	1	1
54	77	2020-04-19	2020-04-24	2020-04-24	0.166667	0.166667	1	22.6003	1	1	1	0	0	0	0	1	0	9.57	439	5020	25	58.96	84.9069	6.9	6.11	4.24	2	1	0	2	0	42	51	35.94	32	94	64	0.85	0.05	22	55	14.8	0	21.01	1	1	1	1	1
55	81	2020-04-18	2021-05-14	2021-05-14	13.0333	13.0333	0	15.9439	1	0	1	1	0	0	0	1	0	8.8	18	1440	0.32	94	52.9444	10	4	2.72	2	1	0	3	0	27	63	24.17	63	45	16	0.57	0.035	11	41	22.3	1	58.13	1	0	1	1	1
56	72	2020-04-29	2020-10-15	2021-05-15	12.7	5.63333	1	19.7055	1	1	1	1	0	0	0	1	0	9.97	67	3600	12	61.2	92.3662	18.2	5.14	3.48	1	1	1	0	1	40	44	34.08	43	88	50	2.25	0.085	11	55	18.2	0	23.49	1	1	1	1	1
57	67	2020-05-04	2021-05-15	2021-05-15	12.5333	12.5333	0	21.9671	1	0	1	1	0	0	0	1	0	11.15	51	1150	25	53.15	142.72	18.1	4.67	2.8	1	1	0	0	0	27	48	14.97	43	53	30	0.33	0.06	5	44	13.2	1	42.32	1	1	1	1	1
58	75	2020-05-04	2020-10-30	2021-05-15	12.5333	5.96667	1	28.8889	0	1	1	1	0	0	1	1	0	8.76	44	1997	17	39.33	111.122	12.7	4.37	2.67	2	1	0	3	0	38	54	23.12	36	94	65	0.5	0.045	13	52	15.7	0	36.67	1	1	1	1	1
59	63	2020-05-07	2021-04-07	2021-05-15	12.4333	11.1667	1	25.8265	1	0	0	1	0	0	1	1	0	14.08	37	4730	5.6	69.23	100.618	23.3	4.48	2.38	2	1	0	0	1	40	39	29.08	44	85	47	#NULL!		#NULL!	53	13.1	0	23.56	0	1	1	1	1
60	64	2020-05-10	2021-05-16	2021-05-16	12.3667	12.3667	0	24.2188	1	0	0	1	0	0	0	1	0	7.48	35	1170	4.9	75.65	78.6016	13.3	4.57	3.57	2	1	0	2	2	32	60	23.5	63	45	16	1.6	0.075	11	40	24.3	1	62.04	0	0	1	1	1
61	54	2020-05-07	2021-05-16	2021-05-16	12.4667	12.4667	0	21.2279	0	1	0	1	0	0	0	1	1	6.46	28	1040	6.7	59.25	134.856	17.1	5.7	4.03	1	1	1	2	1	34	69	25.49	60	49	21	0.7	0.05	14	44	24.1	1	65.24	1	1	1	1	1
62	49	2020-05-15	2021-05-16	2021-05-16	12.2	12.2	0	27.852	1	0	0	1	0	0	0	1	0	8.5	29	1640	16	65.11	100.807	11.9	5.16	3.06	1	1	0	2	0	37	55	21.25	49	48	26	1.5	0.075	12	47	19.7	1	50.47	1	1	1	1	1
63	77	2020-05-17	2020-09-30	2021-05-15	12.1	4.53333	1	20.5714	1	0	1	1	0	0	0	0	0	7.61	16	6690	0.42	93.56	43.6288	9	2.91	1.62	2	1	0	1	2	40	44	36.02	48	95	49	1.71	0.07	17.14	52	21.1	0	25.77	1	1	1	1	1
64	58	2020-05-17	2021-05-15	2021-05-15	12.1	12.1	1	23.2254	1	0	0	1	0	0	1	1	0	15.59	26	2990	25	79	68.5216	12.3	4.68	2.75	2	1	0	1	2	35	55	21.64	45	72	40	#NULL!		#NULL!	53	14	0	35.58	1	1	1	1	1
65	73	2020-05-17	2021-05-15	2021-05-15	12.1	12.1	0	18.3391	0	1	1	0	0	0	0	1	0	8.34	19	3270	17	40	114.67	15.7	5.89	3.87	2	1	0	0	0	26	53	19.35	54	58	25	0.6	0.035	11.4	49	20.2	1	53.41	1	1	1	1	1
66	67	2020-05-18	2021-05-15	2021-05-15	12.0667	12.0667	0	30.8185	0	1	1	0	0	0	0	1	1	10.9	23	1770	5.4	51.8	106.815	15.4	4.31	2.9	1	1	1	0	2	39	68	28.43	54	63	29	0.9	0.07	10	51	22.9	1	54.78	1	1	1	1	1
67	56	2020-05-19	2021-05-15	2021-05-15	12.0333	12.0333	0	21.3333	0	1	0	0	0	0	1	1	0	9.7	64	165	15	45.6	128.362	20.9	4.21	2.66	2	0	0	0	0	29	61	22.52	65	45	15	0.75	0.07	12.9	47	25.5	1	69.07	1	1	1	1	1
68	63	2020-05-19	2021-05-15	2021-05-15	12.0333	12.0333	0	24.2123	1	1	0	1	0	0	0	1	0	15.14	30	105	13	73.2	68.1557	10.5	4.06	2.69	1	0	0	0	0	30	64	14.89	50	63	31	0.7	0.06	8	51	17.8	1	76.5	1	1	1	1	1
69	79	2020-05-23	2021-05-15	2021-05-15	11.9	11.9	0	20.7612	1	1	1	1	0	0	0	1	1	7.04	28	257	25	77.76	57.5402	13.3	3.93	2.54	1	1	1	1	1	38	61	24.81	65	61	22	0.9	0.075	12	51	20.3	1	49.75	1	1	1	1	1
70	66	2020-05-24	2021-05-15	2021-05-15	11.8667	11.8667	0	22.8571	1	1	1	1	0	0	0	1	1	7.74	36	980	16	47.76	156.267	26	2.46	2.12	1	1	1	0	2	34	62	23.78	64	49	18	1.11	0.085	11.8	45	19.2	1	50.06	1	1	1	1	1
71	65	2020-05-24	2021-05-15	2021-05-15	11.8667	11.8667	0	17.0799	1	0	1	1	0	0	0	0	1	9.86	50	749	1.7	45	112.062	25.4	4.56	3.03	1	1	1	1	2	34	55	27.61	51	50	24	#NULL!		#NULL!	42	23.5	1	46.81	0	0	1	1	1
72	80	2020-05-25	2021-05-15	2021-05-15	11.8333	11.8333	0	18.1662	1	0	1	1	1	0	0	1	1	5.71	29	686	7.1	105	45.4069	22.3	4.35	2.29	2	1	1	0	0	25	50	15.66	47	52	28	0.63	0.045	11.1	40	16.3	1	52.04	1	1	1	1	1
73	38	2020-05-25	2020-08-30	2021-05-15	11.8333	3.23333	1	28.0404	1	0	0	1	0	0	1	1	0	13.08	166	1170	25	49.4	209.507	13.7	6.54	3.68	2	1	0	0	0	29	51	25.21	54	68	47				48	14.3	0	28.93	1	1	1	1	1
74	57	2020-05-25	2021-05-15	2021-05-15	11.8333	11.8333	0	26.1752	1	0	0	1	0	0	0	1	0	8.24	18	745	25	56.06	88.6886	14.6	5.95	3.62	2	1	0	3	0	35	53	22.65	47	60	32	0.75	0.06	10	45	20.3	1	47.51	1	1	1	1	1
75	48	2020-05-27	2021-05-15	2021-05-15	11.7667	11.7667	0	24.4898	1	1	0	1	0	0	0	1	0	8.35	23	1000	3.7	89.23	83.1893	18.2	3.21	1.85	1	0	0	2	0	32	55	17.37	59	43	17	0.57	0.08	5	42	18.3	1	57.94	1	1	1	1	1
76	74	2020-05-29	2021-05-15	2021-05-15	11.7	11.7	0	27.9422	0	1	1	0	0	0	0	0	0	7.17	17	5810	3.1	68.74	82.1635	17.4	3.9	2.31	1	1	0	0	2	45	58	38.94	55	75	34	0.6	0.045	13.33	52	23.6	0	35.15	1	1	1	1	1
77	55	2020-05-31	2021-05-15	2021-05-15	11.6333	11.6333	0	24.2188	1	1	0	1	0	0	0	0	0	9.43	22	597	1.1	86.04	90.5788	9.7	4.29	2.38	1	0	0	3	2	33	67	22.89	61	58	23	1.29	0.075	12	49	25.9	1	75.81	1	1	1	1	1
78	70	2020-06-01	2021-05-15	2021-05-15	11.6	11.6	0	20.9042	1	0	1	1	0	0	0	1	1	9.4	15	2270	25	117	38.3988	12.7	4.26	2.7	1	1	0	0	1	37	63	29.34	53	65	30	0.89	0.075	10.7	49	25.1	1	52.61	1	1	1	1	1
79	63	2020-06-01	2021-05-15	2021-05-15	11.6	11.6	0	23.1911	1	1	0	0	0	0	1	1	0	10.16	20	1180	17	57	84.2234	16.65	4.99	2.9	1	1	0	0	1	36	52	26.83	44	66	31	0.55	0.045	11	44	25.3	1	49.03	1	1	1	1	1
80	52	2020-06-04	2021-05-15	2021-05-15	11.5	11.5	0	20.7031	1	0	0	1	0	0	1	0	0	3.8	18	258	0.21	55.4	93.2096	17.5	4.97	3.58	1	1	0	3	0	29	61	20.67	55	46	21	0.875	0.085	8	42	23.5	1	69.35	1	1	1	1	1
81	42	2020-06-06	2021-05-15	2021-05-15	11.4333	11.4333	0	32.872	1	1	0	1	0	0	0	1	0	7.23	24	440	11	81.68	102.673	19.5	4.52	2.8	1	1	0	1	2	45	55	29.99	54	85	39	0.55	0.055	9.1	50	24.8	1	45.48	0	1	1	1	1
82	39	2020-06-07	2021-05-15	2021-05-15	11.4	11.4	0	24.8016	1	1	0	1	0	0	0	1	0	12.78	13	258	6.07	90.5	122.79	10.6	3.48	2	1	0	0	0	2	39	66	27.93	61	49	19	1.25	0.095	10.53	46	26.6	1	62.86	0	1	1	1	1
83	70	2020-06-05	2021-05-15	2021-05-15	11.4667	11.4667	0	25.8196	0	1	1	0	0	1	1	0	1	7.32	35	709	0.69	54.94	113.705	13.8	5.84	3.48	1	1	1	0	2	37	51	23.84	53	67	32	0.63	0.085	8.24	48	25.1	1	53.69	1	1	1	1	1
84	88	2020-06-06	2021-05-15	2021-05-15	11.4333	11.4333	0	19.0311	1	0	1	1	0	0	0	1	0	15.59	33	14300	25	108	43.557	21.76	3.52	1.86	2	1	0	0	0	37	38	30.22	31	78	54	1	0.035	17.14	49	16.8	0	21.13	1	0	1	1	1
85	73	2020-06-09	2021-05-15	2021-05-15	11.3333	11.3333	0	16.4153	1	0	1	1	0	0	0	1	0	5.29	27	7240	1.5	75.5	67.2615	10.7	3.47	1.72	2	0	0	3	0	22	58	23.22	44	62	35	0.875	0.075	9.3	44	18	1	49.46	1	1	1	1	1
86	67	2020-06-09	2021-05-15	2021-05-15	11.3333	11.3	1	22.0386	0	0	1	0	0	1	1	1	1	8.52	32	1310	20	76.39	87.6182	13.8	7.5	4.53	2	1	1	0	0	32	44	19.75	40	68	40	1.25	0.045	33.33	41	16.9	0	37.65	1	1	1	1	1
87	56	2020-06-08	2020-06-15	2021-05-15	11.3667	0.233333	0	28.7318	1	1	0	1	0	0	0	1	1	8.17	36	952	13	81.39	79.4869	9.1	6.12	3.77	1	1	0	0	2	36	53	23.69	46	85	47	1.43	0.11	9.1	50	20.8	1	48.99	1	1	1	1	1
88	53	2020-06-14	2021-05-15	2021-05-15	11.1667	11.1667	0	28.5467	1	0	0	1	0	0	0	1	0	9.34	42	932	25	71.5	95.2006	15.9	5.07	3.57	2	1	1	0	0	41	47	26.28	49	96	50	0.85	0.055	10.9	53	23.6	0	42.21	1	1	1	1	1
89	70	2020-06-18	2020-07-01	2021-05-15	11.0333	0.433333	0	23.8751	1	1	1	1	0	1	0	1	1	10.03	34	4430	23	109	37.6842	17.4	3.09	1.84	2	1	0	1	0	41	54	38.56	81	70	13	0.83	0.07	14.28	49	25.6	0	35.86	1	1	1	1	1
90	52	2020-06-23	2020-07-20	2021-05-15	10.8667	0.9	1	21.6418	1	0	0	1	0	0	0	1	0	14.13	33	5470	18	92.9	86.851	14.6	5	3.08	2	1	0	1	0	32	46	24.72	36	70	45	0.875	0.08	8.75	47	19.9	0	37.03	1	1	1	1	1
91	63	2020-06-24	2021-05-15	2021-05-15	10.8333	10.8333	0	29.0418	1	1	0	0	0	1	1	1	0	6.31	38	3460	25	69	95.4963	11.8	3.53	2.03	2	1	0	0	0	34	48	23.01	36	79	51	0.42	0.045	11.11	55	19.2	0	40.05	1	1	1	1	1
92	35	2020-06-27	2021-05-15	2021-05-15	10.7333	10.7333	0	25.3515	1	0	0	1	0	0	0	1	0	6.11	10	300	5.33	66	120.582	9.77	3.38	1.75	1	0	0	0	0	33	59	17.24	54	67	31	0.7	0.09	7.78	46	20.3	1	69.47	1	1	1	1	1
93	67	2020-06-27	2021-05-15	2021-05-15	10.7333	10.7333	0	21.7047	1	1	1	1	0	0	1	1	0	6.5	30	2060	25	57	89.2421	20.3	5.8	3.84	1	0	0	0	0	30	57	18.79	45	72	40	0.64	0.045	15.56	46	15.1	1	45.81	1	1	1	1	1
94	61	2020-06-30	2021-05-16	2021-05-16	10.6667	10.6667	0	24.8016	1	1	0	1	0	1	0	1	0	9.05	14	346	25	56.6	141.624	9.4	5.22	3.26	1	1	0	0	0	34	46	19.23	51	86	41	0.9	0.045	13.33	54	19.6	1	45.53	1	1	1	1	1
95	73	2020-07-03	2021-05-15	2021-05-15	10.5333	10.5333	0	20.0288	1	0	1	1	0	0	0	1	0	8.35	30	2090	21	63.12	77.8585	9.3	4.07	1.87	1	1	1	3	1	34	56	27.33	52	68	33	0.67	0.07	8.57	48	25	1	48.15	1	1	1	1	1
96	66	2020-07-04	2021-05-15	2021-05-15	10.5	10.5	0	23.1111	0	1	1	0	0	0	0	0	0	9.83	23	900	1.7	41	187.548	15	8.13	6.12	1	1	0	3	0	27	50	19.05	52	54	26	0.55	0.065	9.23	44	19	1	49.87	1	1	1	1	1
97	34	2020-07-28	2021-01-30	2021-01-30	6.2	6.2	0	21.6049	1	0	0	1	0	0	0	1	0	10.96	17	3190	25	209.94	43.2071	6.99	8.04	5.54	1	1	0	2	0	30	59	21.67	54	58	26	0.86	0.07	8.57	46	19.8	1	52.01	1	1	1	1	1
98	70	2020-07-12	2020-09-05	2021-05-16	10.2667	1.83333	1	25.0341	1	0	1	1	0	1	1	0	1	6.44	48	1490	11	73.9	60.7938	21.3	3.91	2.1	2	1	0	1	2	40	39	34.02	39	97	58	2.1	0.075	20	51	20.7	0	24.34	1	1	1	1	1
99	61	2020-07-08	2020-08-06	2020-08-06	0.966667	0.966667	1	25.9516	1	0	0	1	0	1	1	0	0	11.21	92	35000	0.8	148	35.8901	13	3.8	2.14	2	1	0	3	0	40	48	34.16	30	64	45	0.3	0.02	15	42	16.4	0	23.04	1	1	0	1	1
100	59	2020-07-12	2021-05-15	2021-05-15	10.2333	10.2333	0	25.9516	1	1	0	1	0	0	0	1	0	9.87	24	93	24	81	61.1247	8.4	5.78	3.68	1	0	0	0	0	33	58	21.51	63	59	21	0.5	0.085	8.24	49	24.3	1	65.52	1	1	1	1	1
101	76	2020-07-14	2020-12-30	2021-05-16	10.2	5.63333	1	22.151	0	1	1	0	1	1	1	1	0	10.01	23	4110	24	56.87	101.806	12.5	4.71	2.57	2	1	0	1	0	41	57	34.55	45	89	49	0.92	0.06	18.33	54	19	0	31.35	1	1	1	1	1
102	51	2020-07-17	2020-11-01	2021-05-16	10.1	3.56667	1	21.4536	1	0	0	1	0	0	0	1	0	8.85	9	464	14	76	93.0543	9.1	3.77	2.42	1	1	0	2	0	33	58	26.7	40	91	53	0.86	0.065	9.5	53	17.8	0	39.34	1	1	1	1	1
103	55	2020-07-21	2021-05-16	2021-05-16	9.96667	9.96667	0	25.1024	1	0	0	1	0	0	1	1	1	10.24	5	1150	8.3	105	57.399	50.24	3.41	1.75	1	1	1	0	2	32	56	23.92	57	85	36	#NULL!		#NULL!	53	21.45	1	50.21	1	1	1	1	1
104	67	2020-07-22	2021-05-16	2021-05-16	9.93333	9.93333	0	21.6263	1	0	1	1	0	0	0	0	1	4.7	13	1570	0.027	78.9	76.9133	8.9	2.91	1.36	1	1	1	3	0	37	58	28.24	51	80	39	1.43	0.07	14.29	53	21.8	1	44.77	1	1	1	1	1
105	68	2020-07-24	2021-05-16	2021-05-16	9.86667	9.86667	0	24.2215	1	1	1	1	0	0	0	1	0	9.09	93	296	3.4	256.23	23.7027	9.8	5.13	2.97	1	1	0	3	0	34	57	19.66	58	68	28	0.6	0.05	12	48	22.1	1	64.07	1	1	1	1	1
106	52	2020-07-22	2021-05-15	2021-05-15	9.9	9.9	0	22.4914	1	0	0	1	0	1	0	1	1	4.78	14	14	0.21	5.19	1140.05	15.3	5.06	3.27	1	0	0	3	2	32	65	23.39	58	77	32	1.4	0.15	4.67	46	25.4	1	70.59	1	1	1	1	1
107	84	2020-07-24	2020-11-30	2021-05-16	9.86667	4.3	1	20.5078	1	1	1	1	0	0	0	1	0	13.34	52	3050	20	145.18	28.293	11.3	5.37	3.35	2	1	1	2	0	34	45	26.67	36	78	50	0.8	0.055	18.18	50	19.8	0	33.4	1	1	1	1	1
108	66	2020-07-25	2021-05-16	2021-05-16	9.83333	9.83333	0	24.653	1	1	1	0	0	0	1	1	0	11.62	17	2260	4.1	41.8	114.704	14.1	4.82	3.36	2	1	0	0	2	28	57	24.28	40	59	35	0.5	0.05	10	48	19.6	1	46.01	1	1	1	1	1
109	40	2020-07-25	2021-05-16	2021-05-16	9.83333	9.83333	0	23.3887	1	1	0	1	0	0	0	1	1	8.94	30	364	25	80.2	81.5504	7.1	3.87	2.48	1	1	1	0	2	33	56	22.22	52	61	30	1.12	0.095	9.47	48	19.8	1	49.9	1	0	1	1	1
110	50	2020-07-29	2021-05-16	2021-05-16	9.7	9.7	0	23.4375	0	1	0	0	0	0	0	1	0	9.55	16	1820	14	83.95	93.0522	9.4	7.38	4.77	1	0	0	0	0	24	67	28.93	56	68	30	0.75	0.055	10.91	37	28.3	1	65.54	1	1	1	1	1
111	46	2020-07-30	2021-05-15	2021-05-15	9.63333	9.63333	0	23.5883	1	0	0	1	0	0	0	0	1	14.09	21	4320	3.5	87.58	81.3507	19.3	7.79	6.09	1	1	1	3	2	39	62	30.59	57	70	30	1.8	0.175	5.14	49	27.5	1	55.74	1	0	1	1	1
112	72	2020-07-31	2021-05-16	2021-05-16	9.63333	9.63333	0	23.3355	0	1	1	0	0	0	0	1	1	13.46	36	1860	25	51.49	104.941	21.8	3.91	2.08	1	1	1	1	0	33	59	31.1	52	82	40	0.75	0.065	13.85	54	28.5	1	48.95	1	1	1	1	1
113	41	2020-08-01	2020-12-25	2021-05-16	9.6	4.86667	1	28.3937	1	1	0	1	0	0	0	1	1	14.82	81	2900	4.5	85.31	82.283	6	4.4	2.96	1	1	1	0	2	44	42	30.46	50	78	39	#NULL!		#NULL!	51	22.7	0	31.3	1	1	1	1	1
114	74	2020-08-01	2021-01-30	2021-05-16	9.6	6.06667	0	17.7778	0	1	1	0	0	0	0	0	1	11.89	29	4140	1	43.99	93.542	23.6	4.86	2.23	2	1	1	0	0	40	64	40.94	49	71	36	0.7	0.085	8.24	49	28.6	1	45.37	1	1	1	1	1
115	62	2020-04-08	2020-11-01	2021-05-14	13.3667	6.9	1	21.9525	1	1	0	1	0	0	1	1	0	13.94	46	3580	15	60.13	122.107	23.2	3.87	2.15	2	1	0	0	2	34	44	19.1	39	52	32	1.6	0.06	13.33	38	15.2	0	35.02	1	1	1	1	1
116	57	2020-08-06	2021-01-30	2021-01-30	5.9	5.9	0	23.7228	1	1	0	1	0	0	0	1	0	7.48	16	159	7	67.83	104.713	9.6	4.63	3.18	1	1	0	0	2	35	62	23.19	60	68	27	1.5	0.095	9.47	43	21.1	1	56.41	1	1	1	1	1
117	65	2020-08-06	2021-05-16	2021-05-16	9.43333	9.43333	0	23.9995	1	1	1	1	0	0	1	1	0	15.09	23	739	2.4	67.44	70.6958	17.25	4.86	3.32	1	0	0	2	0	35	54	14.36	60	52	21	0.55	0.07	8.57	43	21.1	1	79.35	1	1	1	1	1
118	64	2020-08-09	2021-05-16	2021-05-16	9.33333	9.33333	0	22.2222	1	0	0	0	0	0	0	0	0	15.6	12	1100	0.42	40	130.073	5.44	5.43	3.49	1	1	0	3	0	30	73	28.57	55	58	26	0.82	0.07	12.86	42	21.2	1	54.17	0	1	1	1	1
119	67	2020-08-18	2021-05-16	2021-05-16	9.03333	9.03333	0	27.2817	1	0	1	1	0	0	1	1	1	13.13	16	553	23	53	82.5068	9.53	5.4	2.94	1	0	1	3	0	30	60	20.97	55	59	26	0.86	0.065	9.23	40	18.8	1	59.51	1	1	1	1	1
120	66	2020-08-19	2021-05-16	2021-05-16	9	9	0	25.3906	0	1	1	0	0	0	0	1	0	10.44	22	1500	11	95.1	59.4536	13.93	3.92	2.65	3	0	0	0	2	37	61	32.53	68	62	20	0.89	0.09	8.89	45	25.3	1	48.38	1	1	1	1	1
121	61	2020-08-19	2021-05-16	2021-05-16	9	9	0	25.0995	1	1	0	1	1	0	0	1	0	7.25	12	110	1.9	67.77	106.88	8.6	4.53	3.13	1	1	0	0	0	35	58	23.33	59	73	29	0.75	0.07	8.57	48	20.2	1	50.22	1	1	1	1	1
122	84	2020-08-20	2021-05-16	2021-05-16	8.96667	8.96667	0	20.5078	0	1	1	0	0	0	0	1	1	6.48	31	2960	2.9	87	47.2136	6.35	3.54	1.53	1	1	0	2	0	30	48	22.07	65	45	16	0.83	0.05	20	42	21.5	1	47.63	1	1	1	1	1
123	65	2020-08-29	2021-05-16	2021-05-16	8.66667	8.66667	0	23.5294	1	1	1	1	1	0	0	1	1	12.31	63.4	1520	25	57	64.3418	6.15	5.29	3.32	1	0	1	0	0	40	70	25.69	53	70	32	0.88	0.065	10.77	47	21	1	57.22	1	1	1	1	1
124	63	2020-09-01	2020-12-05	2020-12-05	3.16667	3.16667	1	27.0416	1	1	0	1	0	0	1	1	0	18.68	68	7750	25	90	61.7088	42.29	5.82	3.99	3	1	0	0	0	54	43	36.84	28	93	67	1.6	0.05	16	55	16.1	0	18.79	1	1	1	1	1
125	65	2020-09-07	2020-11-10	2021-05-16	8.36667	2.13333	1	31.8878	1	1	1	1	0	0	0	1	1	9.39	29	116	25	76.32	120.135	9.2	3.02	1.75	1	1	1	0	0	36	58	25	50	84	42	0.6	0.05	12	54	22.2	1	46.63	1	1	1	1	1
126	64	2020-09-08	2021-05-16	2021-05-16	8.33333	8.33333	0	22.2753	1	0	0	1	1	0	0	1	0	9.65	16	105	5.1	48.54	153.127	19.2	2.27	4.35	1	0	0	3	2	31	56	23.78	59	90	41	1.6	0.095	8.42	56	27.2	1	59.11	1	1	1	1	1
127	72	2020-09-09	2021-05-16	2021-05-16	8.3	8.3	0	23.0112	0	1	1	0	0	0	0	1	1	10.24	157	1500	11	60.7	89.0185	17.2	5.21	3.65	1	1	1	0	2	37	58	24.52	55	64	29	0.7	0.075	9.33	46	21.1	1	49.91	1	1	1	1	1
128	61	2020-09-08	2021-01-03	2021-05-16	8.33333	3.9	1	20.6612	1	1	0	1	0	0	0	1	0	8.72	25	1210	4.9	70.44	75.4079	11.2	2.05	2.38	1	1	0	0	0	34	49	23.45	51	63	31	0.45	0.03	16.67	46	21.5	1	44.93	1	1	1	1	1
129	64	2020-09-10	2021-05-16	2021-05-16	8.26667	8.26667	0	25.0762	1	0	0	1	0	0	0	1	0	5.63	102	437	12	66	84.4632	15.87	4.55	0.87	1	1	0	3	2	38	56	24.7	59	63	26	2.2	0.1	11	47	22.1	1	51.01	0	0	1	1	1
130	75	2020-09-11	2020-12-17	2021-05-16	8.23333	3.23333	1	31.2394	1	1	1	1	0	0	1	1	0	10.98	174	16300	25	41	80.4312	14.46	4.7	2.53	2	1	0	0	0	44	38	30.05	34	108	71	3	0.06	25	62	14.3	0	18.08	1	1	1	1	1
131	70	2020-09-11	2021-05-16	2021-05-16	8.23333	8.23333	0	25.6489	1	1	1	1	0	0	1	1	0	5.13	84	2200	25	55.16	107.046	19.3	4.2	1.34	2	1	0	0	0	36	55	21.62	38	89	43	1.17	0.06	11.7	52	17.6	1	44.77	1	1	1	1	1
132	57	2020-09-12	2021-01-15	2021-05-16	8.2	4.16667	1	24.977	1	1	0	1	0	0	1	1	0	8.53	40	2896	25	55.4	192.311	13.8	6.06	4.58	1	1	0	0	2	43	45	34.12	49	70	36	2	0.095	8.42	46	23.9	0	31.52	1	1	1	1	1
133	67	2020-09-17	2021-01-30	2021-01-30	4.5	4.5	0	23.634	0	1	1	0	0	0	1	1	0	8.28	21	1870	25	67.05	59.894	26.3	4.17	2.24	2	1	0	1	0	29	46	21.88	46	63	34	0.69	0.045	20	44	18.7	0	39.31	1	1	1	1	1
134	56	2020-09-19	2021-05-16	2021-05-16	7.96667	7.96667	0	21.83	1	1	0	1	0	0	0	1	0	10.98	10	1550	3.5	68.09	120.651	12.4	4.85	3.03	1	1	0	2	0	30	58	22	50	49	25	#NULL!		#NULL!	45	21.1	1	52.99	1	1	1	1	1
135	71	2020-09-23	2020-10-01	2021-05-16	7.83333	0.266667	1	19.5312	0	0	1	0	0	0	0	1	0	10.98	174	5560	22	41	133.729	14.46	4.7	2.53	2	1	0	3	0	31	51	27.33	39	48	28	#NULL!		#NULL!	44	18.5	0	34.52	1	1	1	1	1
136	64	2020-09-23	2021-05-16	2021-05-16	7.83333	7.83333	0	23.6244	1	0	0	1	0	0	0	1	0	10.21	90	111	23	72.54	83.2523	12.94	4.65	3.33	1	1	0	3	0	22	60	18.75	69	72	23	1.17	0.085	8.24	46	19.5	1	62.4	1	1	1	1	1
137	71	2020-09-22	2021-05-16	2021-05-16	7.86667	7.86667	0	22.0386	1	0	1	1	0	0	0	1	0	6.46	20	363	5.6	146.97	43.0456	13.94	4.01	2.15	1	1	1	3	2	32	58	22.5	54	59	25	1.25	0.1	10	48	21.8	1	56.19	1	1	0	1	1
138	50	2020-09-26	2021-05-16	2021-05-16	7.73333	7.73333	0	30.0712	1	0	0	1	0	1	0	1	0	6.1	28	137	1.9	87.64	87.879	16.6	3.98	2.15	2	0	0	3	2	33	59	15.92	47	75	39	0.6	0.095	5.5	53	19.1	1	70.79	1	1	1	1	1
139	65	2020-09-29	2020-11-09	2021-05-16	7.63333	1.36667	1	28.2007	0	0	1	1	0	0	1	1	1	11.52	41	1480	9.9	78	79.9323	21.39	3.96	2.28	2	1	0	2	2	41	52	31.05	44	79	44	1.29	0.075	12	52	22.1	0	37.01	1	1	1	1	1
140	70	2020-09-29	2020-12-15	2020-12-15	2.56667	2.56667	1	23.4952	0	1	1	0	0	0	0	1	0	14.81	322	6330	25	107.85	59.5094	9.2	5	3.32	3	1	0	0	2	38	44	36.77	44	72	40	1.29	0.06	15	50	21.9	0	26.21	0	1	1	1	1
141	49	2020-09-29	2021-05-16	2021-05-16	7.63333	7.63333	0	24.4646	1	0	0	1	0	0	0	1	0	11.44	23	269	13	68.42	73.1674	1.1	3.51	1.66	1	0	0	3	0	26	56	17.06	67	72	24	0.9	0.065	13	41	25.7	1	84.36	1	1	1	1	1
142	78	2020-10-09	2021-05-16	2021-05-16	7.3	7.3	0	26.8352	0	1	1	0	0	0	0	1	0	7.88	150	745	8.3	59.34	86.856	6.2	5.7	3.11	1	1	0	2	2	36	57	29.38	49	71	36	0.81	0.07	12.86	49	25.4	1	47.72	1	1	1	1	1
143	63	2020-10-12	2021-05-16	2021-05-16	7.2	7.2	0	20.2449	1	1	0	1	0	0	0	1	0	7.76	166	2800	4.2	111.91	40.3747	6.2	4.62	2.33	1	1	0	0	2	26	49	22.94	52	58	28	1.33	0.06	13.33	49	21.8	1	46.57	0	1	1	1	1
144	75	2020-10-12	2020-10-14	2020-10-14	0.0666667	0.0666667	1	18.75	0	1	1	0	0	0	1	1	0	11.58	42	12700	23	180.29	25.3429	18.8			4	1	0	0	0	26	42	27.14	25	98	73	#NULL!		#NULL!	55	13.3	0	20.58	1	1	1	1	1
145	58	2020-10-14	2021-05-16	2021-05-16	7.13333	7.13333	0	18.201	0	1	0	0	0	0	0	1	0	10.45	66	1140	1.5	65.01	94.0611	16.8	5.6	2.99	1	0	0	3	0	27	70	28.46	72	56	15	0.88	0.11	6.36	35	26.5	1	65.21	1	1	1	1	1
146	64	2020-10-15	2021-05-16	2021-05-16	7.1	7.1	0	22.8624	0	0	0	0	0	0	0	1	0	12.02	109	4410	9.4	45.63	142.531	15.8	4.68	2.72	1	0	0	0	1	29	61	22.5	49	68	35	0.55	0.07	8.57	45	18.9	1	51.24	1	0	1	1	1
147	51	2020-10-20	2021-05-16	2021-05-16	6.93333	6.93333	0	24.2424	1	1	0	1	0	0	0	1	0	11.33	19	825	25	54.77	135.084	13.19	5.74	3.75	1	0	0	3	1	37	57	27.06	57	56	24	1.29	0.09	10	44	25.8	1	54.34	1	1	1	1	1
148	47	2020-10-24	2021-05-16	2021-05-16	6.8	6.8	0	21.4844	1	1	0	1	0	0	0	1	0	7.26	45	5130	25	175.07	32.4704	6.2	5.8	3.54	3	1	0	0	0	32	42	25.33	30	68	48	0.67	0.04	15	48	18.1	0	30.01	1	1	1	1	1
149	60	2020-10-27	2021-05-16	2021-05-16	6.7	6.7	0	23.939	1	1	0	1	0	0	0	1	1	8.62	25	1540	12	84.18	60.4131	15.8	4.57	2.69	1	1	1	0	0	33	58	23.89	69	65	20	0.9	0.115	7.83	47	26.7	1	64.82	1	1	1	1	1
150	58	2020-10-27	2021-01-10	2021-05-16	6.7	2.5	1	24.974	0	1	0	0	0	0	1	0	0	17.12	20	35000	2.4	408.77	15.2045	4.8	6.65	3.5	3	1	0	3	0	38	45	33.97	44	90	50	1.6	0.065	16.92	56	21.5	0	28.48	0	0	1	1	1
151	70	2020-10-27	2020-11-03	2021-05-16	6.7	0.233333	1	21.7865	1	0	1	1	0	0	1	1	0	27.11	359	11000	25	81.37	63.1003	22.1	3.66	1.88	4	1	0	0	0	33	41	27.86	30	72	50	1.25	0.035	14.29	49	17.8	0	26.19	0	0	1	1	1
152	57	2020-10-27	2021-04-30	2021-05-16	6.7	6.16667	1	27.3356	1	1	0	1	0	1	0	1	1	9.43	192	1000	20	73.49	106.313	11.4	4.94	3.17	2	1	0	0	2	45	45	31.58	44	94	52	1.29	0.085	10.59	57	20.7	0	29.5	1	1	1	1	1
153	67	2020-10-27	2021-05-16	2021-05-16	6.7	6.7	0	23.1472	1	0	1	1	0	0	0	1	0	8.19	13	689	0.28	88.22	55.6372	12.3	5.51	3.18	1	1	0	3	0	31	63	23.75	69	57	18	0.89	0.075	10.67	43	26.9	1	71.35	1	1	1	1	1
154	86	2020-10-30	2021-05-16	2021-05-16	6.6	6.6	0	17.7999	1	1	1	0	0	1	0	1	0	6.58	11	35000	25	191.69	22.0405	6.8	5.28	3.27	3	1	0	0	0	40	46	40.71	36	100	64	0.7	0.04	22.5	56	16.9	0	19.1	1	0	1	1	1
155	66	2020-10-30	2021-01-25	2021-05-16	6.6	2.9	1	25.4524	0	1	1	0	1	0	0	1	0	9.98	77	1270	25	56.72	87.7213	12.4	4.16	2.08	1	1	0	0	0	39	46	35.86	46	93	52	#NULL!		#NULL!	54	23.7	0	30.4	1	1	1	1	1
156	64	2020-11-01	2021-01-30	2021-05-16	6.53333	3	0	26.9531	1	0	0	1	0	0	0	1	0	7.86	58	7000	25	74.27	63.7995	6.4	3.27	1.7	2	0	0	0	0	30	49	22.94	37	79	50	0.6	0.06	6.6	48	18.4	0	39.3	1	1	1	1	1
